# Supplementary material for: Timing of Medium-Chain Triglyceride Consumption Modulates Effects in Mice with Obesity Induced by a High-Fat High-Sucrose Diet
Source: Nutrients. 2022 Dec 1;14(23):5096. doi: 10.3390/nu14235096 (PMC9740693; doi:10.3390/nu14235096)
Supplement: Supplementary file 1 [file nutrients-14-05096-s001.zip]

Archive with 1 entries (1 files):
- nutrients-1994658-supplementary.pdf
